# Supplementary material for: Studies on the Interaction Between the Functional Monomer 4-Methacryloxyethyl Trimellitic Anhydride and Hydroxyapatite and Stability of the Obtained Hybrids
Source: Materials (Basel). 2025 Apr 8;18(8):1689. doi: 10.3390/ma18081689 (PMC12029120; doi:10.3390/ma18081689)
Supplement: Supplementary file 1 [file materials-18-01689-s001.zip]

Archive with 1 entries (1 files):
- materials-3487877-supplementary.pdf
